# Supplementary material for: Environmental Competencies in Nurses and Undergraduate Nursing Students Related to the Effects of Climate Change on Older People’s Health
Source: Nurs Rep. 2026 May 8;16(5):158. doi: 10.3390/nursrep16050158 (PMC13209191; doi:10.3390/nursrep16050158)
Supplement: Supplementary file 1 [file nursrep-16-00158-s001.zip]

Archive with 1 entries (1 files):
- nursrep-4205746-supplementary.pdf
